# Supplementary material for: Genomic inbreeding and runs of homozygosity analysis of indigenous cattle populations in southern China
Source: PLoS One. 2022 Aug 25;17(8):e0271718. doi: 10.1371/journal.pone.0271718 (PMC9409551; doi:10.1371/journal.pone.0271718)
Supplement: S1 Table — (XLSX) [file pone.0271718.s001.xlsx]

## Sheet: Sheet1
The descriptive statistics about the high frequency ROH and their related genes for three Chinese local cattle breeds.
Breed	Rate	ROH fragment	Genes
HNC	0.5	chr16:6215532-6220455	NOT_FOUND
HNC	0.5	chr16:6327884-6357305	NOT_FOUND
HNC	0.538462	chr3:50859385-51760507	BRDT,BTBD8,C3H1orf146,EPHX4,GFI1,GLMN,RPAP2
HNC	0.538462	chr7:54009748-54504206	FCHSD1,HDAC3,PCDHB11,PCDHGA2,PCDHGA8,PCDHGB4,PCDHGC3,RELL2,SLC25A2,TAF7
HNC	0.538462	chr13:23447901-23848421	BMI1,COMMD3,SPAG6
HNC	0.538462	chr16:5360952-5796090	CFH,LOC790886
HNC	0.576923	chr1:103818739-104881796	NOT_FOUND
HNC	0.615385	chr11:60789968-60910653	NOT_FOUND
HNC	0.653846	chr11:60992577-60992577	NOT_FOUND
HNC	0.653846	chr11:61884209-61950840	WDPCP
HNC	0.653846	chr11:62075313-62463712	UGP2,VPS54
HNC	0.653846	chr11:62653522-62729883	NOT_FOUND
HNC	0.730769	chr7:52836863-53022509	IGIP,PURA
HNC	0.807692	chr16:8584573-8584573	NOT_FOUND
HNC	0.807692	chr16:8594503-9567169	R3HDM2
HNC	0.846154	chr7:51638010-52499466	CTNNA1,DNAJC18,ECSCR,LRRTM2,MATR3,MZB1,PAIP2,SIL1,SNHG4,SPATA24,TMEM173,UBE2D2
LFC	0.545455	chr1:103572823-103593264	NOT_FOUND
LFC	0.545455	chr7:51081087-51134899	WNT8A
LFC	0.545455	chr7:51178057-51205618	NME5
LFC	0.575758	chr7:52836863-52841676	NOT_FOUND
LFC	0.575758	chr7:53012121-53022509	NOT_FOUND
LFC	0.575758	chr16:8665222-8707480	NOT_FOUND
LFC	0.606061	chr16:8427374-8436149	NOT_FOUND
LFC	0.606061	chr16:8584573-8584573	NOT_FOUND
LFC	0.636364	chr7:51232931-51236677	CDC23
LFC	0.69697	chr7:51240754-51311689	CDC23,GFRA3
LFC	0.939394	chr7:51638010-52671587	CTNNA1,CXXC5,DNAJC18,ECSCR,LRRTM2,MATR3,MZB1,PAIP2,SIL1,SNHG4,SPATA24,TMEM173,UBE2D2
LQC	0.5	chr11:62075313-62369724	UGP2,VPS54
LQC	0.533333	chr1:104385457-104866576	NOT_FOUND
LQC	0.533333	chr7:52767623-53022509	IGIP,PURA
LQC	0.566667	chr16:6215532-6277764	NOT_FOUND
LQC	0.633333	chr16:5868810-6162884	CFH,LOC790886
LQC	0.666667	chr16:8665222-9064868	NOT_FOUND
LQC	0.766667	chr7:51638010-52671587	CTNNA1,CXXC5,DNAJC18,ECSCR,LRRTM2,MATR3,MZB1,PAIP2,SIL1,SNHG4,SPATA24,TMEM173,UBE2D2
